# Supplementary material for: A Facile Method to Fabricate Anisotropic Extracellular Matrix with 3D Printing Topological Microfibers
Source: Materials (Basel). 2019 Nov 28;12(23):3944. doi: 10.3390/ma12233944 (PMC6926675; doi:10.3390/ma12233944)
Supplement: Supplementary file 1 [file materials-12-03944-s001.zip]

Archive with 3 entries (2 files):
- supplementary/
- supplementary/materials-643368-supple.docx
- supplementary/materials-643368-supple.mp4
